# Supplementary material for: A Synthetic Cumate-Inducible Promoter for Graded and Homogenous Gene Expression in Pseudomonas aeruginosa
Source: Appl Environ Microbiol. 2023 May 18;89(6):e00211-23. doi: 10.1128/aem.00211-23 (PMC10304978; doi:10.1128/aem.00211-23)
Supplement: Supplemental file 7 — Supplemental material. Download aem.00211-23-s0007.txt, TXT file, 0.00 MB [file aem.00211-23-s0007.txt]

>rplK
GGAGCTGGAGTTCAGTCAGGTCGAAAAGGTCTAACTGAAAACGCATCCCTCACCCCGCAGCCCAAGGCTGCGGGGTTTTGTCGTCACTGGGATAAACGCGAAAGCAACCGGGGAGCCTTCAGGCGCTTGTACCCGAATTTGGAGTAGCAAATG
>rplM
CCTGCCGATCGATGTATCTAGTCGTTACGGACGCACACCGACCCGAGCCCCAATTCGTGTCTGTTTTCGGCTGTCCTTGACTTGTCAAGGCAACCACTGTCCAGTAAGATTCGCCGTCTTATTTTCAGGCGGCCCCTGAGGCTATAACGAATG
>rplU
GGACCTTTCCGTACAATCGCGGGCCCTGAACTTCCTTGGCATACCCTGCCTTACGCAATTGCACGGGCGTCCGATCCGACCCCATGCAGCCATGCCGGCCGATTCCTACTTCTATAAAGCGTCGGGTGAGCAGGTTTAACGGAGATACACATG
>rpoZ
AGTTGCGCCAGGACGCCCAGCAGCAACGCCACGCCGAACTGCTCGGTCGTCTGCTCGCCTAAATCGGCTCTTCCATAAAGATTGGCGATTTTTTAGACTATTCAGTCCGCCCGGCAAACGTCGGGCTCACTTTTCGTTACGAGGAACACCATG
>rpsA
AACAACCCAACTGGGCATTCCCATTCGGGAGTGCAATCAGAAGCTAGCAGGAAACCAGCAAATTGTCCTGCGGCTTCATTTAATGACTTGACCGCATTGGCTGGTGATGCGGAATCGGGCCCTTCCGGGCCTTTGACTACAGGTATGAACATG
>rpsB
CCACGGTTATGGTATAAAGCGCCCCGCTCCGAGGCTGCGGCCTTTTCCGGAGCACAAACCCACACATGCATCGACACGATGGCCTGGGTGCCCGCAAGGGTTGGTCATTGGGATGCGTGGAGGCCTAACCCGACTTATCGAGGAACTATCATG
>rpsF
TCTTCCTTGCTTCGCCGGTTGCCCTTCTCTAGAATGTCGCCCCTTGCCGCGTGGGCAGGCGTTCGTTCGCCTCTCCACCAGGCAAGCCAAGAAAACATTCACTCCTTGCCTGACCGTTCTGCGGCAGGCTGCAACCCGTAAGGAGCATTTATG
>rpsG
AAAGACCGTAAGCAGGGTCGTTCGAAGTACGGCGCCAAGCGTCCGAAGTAATAGCGTTTTTATATTTATCTGAGTCGATAAGAGTAAGGTCGGGCGTAACTTGACTGTTATGGTCCCGGGCTAACCTGAAGACCGTTTGAGGGCTTATCAATG
>rpsH
GACATCGAATCAAGCCCCTCATGGGGCTTGATTCGTTTTGGCGTGATCTCTAGAATACCCGGCTCCCCTGAGCCTGGGTTTGTTTCGCCTGGCGTTTATGGGCGAATTGAAGTTGAAGGCTTATTCTTTTGTATCAGGAGCGTTAAGCCCATG
>rpsJ
ATCCTGCCATCAGAAAAGGGGCCCTCCGGGGCCCCTTTTTTCGTTCGTTGGTTAAATATTGACACCCTGTGGGGGCATCCGTACAATTGCGCCTCCTTTTAACGGGCGTAGTCCGTCCGTTGGGAATGGTAAATTGGAGTCTGAGGTCAAATG
>rpsL
CATCAACGACAAGCCCCGGCTATCCCGATAGCCGGGGCTTTGTCTTGACGGTGTACAAGAACCTCTTTACTATTTTGTACCCCGAAAATTGGCAGGGCGCACGCTCTGTCATTTCGTTTGTGTGTCGTAAGACAATCAGTGGAGCTATAGATG
>rpsM
CACAAGCAGCGCCAAGGCTGATTGTGATCCACGCGTGATAACCCGGCAGCTAGTGTGCTGCCGGGTTGATTATTTGCTATTACAGCGCTAATATCCGCGCCCTTTCTTGGCTTCCTGGGCGCAGGGTAGCTGTCAATTGGAGTTTTTCTGAATG
>rpsO
CGGTGAAGTGACCGACGACGGGCGTATCGCCCCGCGTCGACTGATTCGGTCATAAGACCGATACGAGGGTGGCTGTCAGCAGGCACGGTCATTCCTCCTTTTAAAACACGGGAAGCGATTCCCGGCCTGTTCACTCAGAGGAAGCCCATCATG
>rpsP
GTGTGCTTCCCGCGCTCTCCGCGCCGGCCGATGGGTGGCCGAAAAAGAGATTTGCAAATTCCCCGATAATCCTTAGAATATGCGGCCTTTCGGGCCGTGGGCCCAGCGTGCATTCATTTTGCAAGCACCGACTACAGGAACGAAGTTCACATG
>rpsT
GGAATAAATCACCCGCAAGAAAGCAGGCGACATCCGTCGCCGATCTTTCCGGCCGCATGCGCAGCCCCTTGACAACCCCTGGAGGCGACGGCATTATTCGCGGCCTTAATTTGTTCGCTATTTACCCAGTTTTTTTCGAGGAGCTCGACGGTG
>rpsU
CGGCTTTGCGCCAGACCAGTGTTTTTCGATCGGAGGCTTTGCATTCCTCCGGCCGAACCGTTAATATCCGCAACCCTTGAAAACCGACGTATCCGCGCCACCTTGCCGGAGTACGTTCAACCCCCGGTAATCAGTGAAGGTACGACCTGGATG
