# Supplementary material for: A Synthetic Cumate-Inducible Promoter for Graded and Homogenous Gene Expression in Pseudomonas aeruginosa
Source: Appl Environ Microbiol. 2023 May 18;89(6):e00211-23. doi: 10.1128/aem.00211-23 (PMC10304978; doi:10.1128/aem.00211-23)
Supplement: Supplemental file 8 — Supplemental material. Download aem.00211-23-s0008.txt, TXT file, 0.00 MB [file aem.00211-23-s0008.txt]

>rpsJ
TGGTTAAATATTGACACCCTGTGGGGGCATCCGTACAATTGCGCCTCCTTTTAACGGGC
>rpsT
GCGCAGCCCCTTGACAACCCCTGGAGGCGACGGCATTATTCGCGGCCTTAATTTGTTCG
>rpsU
ATCGGAGGCTTTGCATTCCTCCGGCCGAACCGTTAATATCCGCAACCCTTGAAAACCGA
>rpsH
CTCATGGGGCTTGATTCGTTTTGGCGTGATCTCTAGAATACCCGGCTCCCCTGAGCCTG
>rpsP
GAAAAAGAGATTTGCAAATTCCCCGATAATCCTTAGAATATGCGGCCTTTCGGGCCGTG
>rpsM
TGCTGCCGGGTTGATTATTTGCTATTACAGCGCTAATATCCGCGCCCTTTCTTGGCTTC
>rpsF
----TCTTCCTTGCTTCGCCGGTTGCCCTTCTCTAGAATGTCGCCCCTTGCCGCGTGGG
>rplM
TGTCCTTGACTTGTCAAGGCAACCACTGTCCAGTAAGATTCGCCGTCTTATTTTCAGGC
>rplK
CTAACTGAAAACGCATCCCTCACCCCGCAGCCCAAGGCTGCGGGGTTTTGTCGTCACTG
